# Supplementary material for: N-3 PUFA Deficiency Aggravates Streptozotocin-Induced Pancreatic Injury in Mice but Dietary Supplementation with DHA/EPA Protects the Pancreas via Suppressing Inflammation, Oxidative Stress and Apoptosis
Source: Mar Drugs. 2023 Jan 1;21(1):39. doi: 10.3390/md21010039 (PMC9861647; doi:10.3390/md21010039)
Supplement: Supplementary file 1 [file marinedrugs-21-00039-s001.zip]

Archive with 1 entries (1 files):
- marinedrugs-2099794-supplementary.pdf
